# Supplementary material for: A comprehensive method protocol for annotation and integrated functional understanding of lncRNAs
Source: Brief Bioinform. 2019 Oct 3;21(4):1391–6. doi: 10.1093/bib/bbz066 (PMC7373182; doi:10.1093/bib/bbz066)
Supplement: Supplementary_Table_S1_2nd_revision_bbz066 [file supplementary_table_s1_2nd_revision_bbz066.xlsx]

## Sheet: Tabelle1
Chr.	ID	Name	logFC	p-value	q-value	Coding type
2	ENSG00000271952	LINC01954	2.336	0	0.167	lincRNA
9	ENSG00000278910	BANCR	2.435	0	0.185	lincRNA
7	ENSG00000227544	AC018647.1	1.743	0.001	0.276	lincRNA
18	ENSG00000266010	GATA6-AS1	1.167	0.002	0.276	lincRNA
3	ENSG00000242086	MUC20-OT1	0.776	0.003	0.31	lincRNA
7	ENSG00000235314	LINC00957	1.373	0.003	0.31	lincRNA
16	ENSG00000261253	AC137932.2	-4.165	0.006	0.324	lincRNA
16	ENSG00000260807	AC009041.2	1.504	0.009	0.353	lincRNA
4	ENSG00000250392	LINC02502	1.268	0.01	0.355	lincRNA
17	ENSG00000226137	BAIAP2-DT	1.267	0.01	0.355	lincRNA
1	ENSG00000223745	CCDC18-AS1	1.479	0.011	0.355	lincRNA
17	ENSG00000186594	MIR22HG	-1.424	0.011	0.359	lincRNA
2	ENSG00000267034	AC010980.2	-2.519	0.012	0.371	lincRNA
11	ENSG00000255248	MIR100HG	0.876	0.014	0.377	lincRNA
17	ENSG00000265542	AC015845.2	-3.536	0.015	0.388	lincRNA
4	ENSG00000269893	SNHG8	-1.359	0.016	0.391	lincRNA
16	ENSG00000260186	LINC02137	-1.744	0.019	0.409	lincRNA
5	ENSG00000271737	AC008608.2	2.126	0.019	0.411	lincRNA
11	ENSG00000255135	AP002360.1	0.927	0.019	0.411	lincRNA
10	ENSG00000233117	LINC00702	1.596	0.026	0.418	lincRNA
17	ENSG00000266402	SNHG25	1.587	0.029	0.421	lincRNA
5	ENSG00000236714	LINC01844	-1.947	0.035	0.422	lincRNA
11	ENSG00000254810	AP001189.3	-2.296	0.04	0.433	lincRNA
17	ENSG00000267321	LINC02001	1.393	0.041	0.433	lincRNA
14	ENSG00000274818	AC004825.2	-1.689	0.043	0.434	lincRNA
17	ENSG00000262877	AC110285.2	1.567	0.044	0.434	lincRNA
17	ENSG00000261888	AC144831.1	0.85	0.048	0.436	lincRNA
15	ENSG00000277782	AC068870.2	-1.424	0.049	0.437	lincRNA
21	ENSG00000256073	URB1-AS1	0.989	0.048	0.437	lincRNA
